# Supplementary material for: SBA-15 Mesoporous Silica as Delivery Vehicle for rhBMP-2 Bone Morphogenic Protein for Dental Applications
Source: Nanomaterials (Basel). 2022 Feb 28;12(5):822. doi: 10.3390/nano12050822 (PMC8912683; doi:10.3390/nano12050822)
Supplement: Supplementary file 1 [file nanomaterials-12-00822-s001.zip]

Archive with 1 entries (1 files):
- nanomaterials-1601214-SI.pdf
